# Supplementary material for: Modeling impact and cost‐effectiveness of driving‐Y gene drives for malaria elimination in the Democratic Republic of the Congo
Source: Evol Appl. 2022 Jan 7;15(1):132–48. doi: 10.1111/eva.13331 (PMC8792473; doi:10.1111/eva.13331)
Supplement: Supplementary file 2 — Table S7 [file EVA-15-132-s002.xlsx]

## Sheet: Table S7
Table S7 Average yearly cost per one million population and mean parasite prevalence reduction for interventions and combinations of interventions applied in the study. 95% confidence intervals are presented in (lower, upper).
		Intervention	Coverage	WHO’s	Estimates from the model’s outputs
				Average yearly costs per one million population ($int, million)			Mean parasite prevalence compared to baseline over 15 years (%)	The first interval:			The second interval:			The last interval:
								year 1-5			year 6-10			year 11-15
								Yearly cost ($int, million) per million population		Mean parasite prevalence compared to baseline (%)	Yearly cost ($int, million) per million population		Mean parasite prevalence compared to baseline (%)	Yearly cost ($int, million) per million population		Mean parasite prevalence compared to baseline (%)		Transmission intensity
	Scenarios without gene drives	ITNs	0.5	0.47	0.47		0.04	0.47		0.05	0.47		0.03	0.47		0.03		Low
					(0.47, 0.47)		(0.04, 0.04)	(0.47, 0.47)		(0.05, 0.05)	(0.47, 0.47)		(0.03, 0.03)	(0.47, 0.47)		(0.03, 0.03)
					0.47		0.03	0.47		0.03	0.46		0.02	0.47		0.02		Medium
					(0.45, 0.48)		(0.02, 0.03)	(0.46, 0.48)		(0.03, 0.04)	(0.42, 0.51)		(0.02, 0.03)	(0.38, 0.56)		(0.02, 0.02)
					0.48		0.02	0.48		0.03	0.48		0.02	0.48		0.02		High
					(0.47, 0.48)		(0.02, 0.03)	(0.47, 0.49)		(0.02, 0.04)	(0.46, 0.49)		(0.02, 0.03)	(0.45, 0.51)		(0.02, 0.02)
			0.8	0.63	0.63		-0.08	0.63		-0.13	0.63		-0.06	0.63		-0.05		Low
					(0.63, 0.63)		(-0.42, -0.41)	(0.63, 0.63)		(-0.14, -0.12)	(0.63, 0.63)		(-0.06, -0.05)	(0.63, 0.63)		(-0.05, -0.04)
					0.63		-0.06	0.63		-0.1	0.64		-0.06	0.63		-0.03		Medium
					(0.61, 0.66)		(-0.09, -0.04)	(0.62, 0.63)		(-0.11, -0.09)	(0.49, 0.80)		(-0.07, -0.05)	(0.58, 0.68)		(-0.03, -0.02)
					0.57		-0.05	0.63		-0.08	0.45		-0.05	0.63		-0.02		High
					(0.44, 0.69)		(-0.07, -0.03)	(0.61, 0.65)		(-0.12, -0.03)	(-0.22, 1.12)		(-0.07, -0.03)	(0.61, 0.65)		(-0.03, 0.00)
			0.95	0.71	0.71		-0.23	0.71		-0.23	0.71		-0.23	0.71		-0.23		Low
					(0.71, 0.71)		(-0.35, -0.13)	(0.71, 0.71)		(-0.26, -0.18)	(0.71, 0.71)		(-0.40, -0.11)	(0.71, 0.71)		(-0.41, -0.10)
					0.7		-0.11	0.71		-0.15	0.69		-0.1	0.7		-0.07		Medium
					(0.69 0.71)		(-0.14, -0.07)	(0.70, 0.71)		(-0.3, -0.01)	(0.63, 0.75)		(-0.12, -0.08)	(0.66, 0.74)		(-0.07, -0.06)
					0.69		-0.1	0.71		-0.15	0.66		-0.09	0.71		-0.05		High
					(0.65, 0.74)		(-0.13, -0.06)	(0.69, 0.72)		(-0.22, -0.08)	(0.38, 0.94)		(-0.12, -0.07)	(0.71, 0.72)		(-0.07, -0.02)
		ACT	0.5	0.19	0.19		0.08	0.19		0.14	0.19		0.06	0.19		0.04		Low
					(0.19, 0.19)		(0.07, 0.08)	(0.19, 0.19)		(0.13, 0.14)	(0.19, 0.19)		(0.06, 0.06)	(0.19, 0.19)		(0.03, 0.04)
					0.19		0.04	0.19		0.06	0.19		0.04	0.19		0.01		Medium
					(0.19, 0.19)		(0.02, 0.06)	(0.19, 0.20)		(0.05, 0.07)	(0.18, 0.20)		(0.03, 0.05)	(0.18, 0.20)		(0.00, 0.01)
					0.19		0.02	0.19		0.04	0.19		0.03	0.19		0		High
					(0.19, 0.20)		(0.01, 0.04)	(0.18, 0.21)		(0.00, 0.08)	(0.16, 0.22)		(0, 0.05)	(0.19, 0.19)		(-0.01, 0.01)
			0.8	0.2	0.2		-0.01	0.2		0.02	0.2		-0.03	0.2		-0.04		Low
					(0.20, 0.20)		(-0.02, -0.01)	(0.20, 0.21)		(0.02, 0.02)	(0.20, 0.20)		(-0.03, -0.03)	(0.20, 0.20)		(-0.04, -0.03)
					0.2		-0.02	0.2		-0.01	0.2		-0.02	0.2		-0.04		Medium
					(0.20, 0.21)		(-0.04, -0.01)	(0.20, 0.20)		(-0.04, 0.03)	(0.20, 0.21)		(-0.04, -0.01)	(0.20, 0.21)		(-0.05, -0.04)
					0.2		-0.03	0.2		-0.03	0.2		-0.03	0.2		-0.05		High
					(0.20, 0.20)		(-0.04, -0.03)	(0.20, 0.21)		(-0.04, -0.01)	(0.20, 0.21)		(-0.04, -0.01)	(0.20, 0.20)		(-0.05, -0.04)
			0.95	0.21	0.21		-0.11	0.21		-0.08	0.21		-0.13	0.21		-0.12		Low
					(0.21, 0.21)		(-0.33, -0.)	(0.21, 0.21)		(-0.08, -0.08)	(0.21, 0.21		(-0.13, -0.13)	(0.21, 0.21)		(-0.12, -0.12)
					0.21		-0.1	0.21		-0.12	0.21		-0.09	0.21		-0.1		Medium
					(0.21, 0.21)		(-0.13, -0.08)	(0.21, 0.21)		(-0.27, 0.02)	(0.21, 0.22)		(-0.10, -0.08)	(0.21, 0.22)		(-0.10, -0.09)
					0.21		-0.09	0.21		-0.09	0.21		-0.09	0.21		-0.09		High
					(0.21, 0.21)		(-0.09, -0.08)	(0.21, 0.21)		(-0.09, -0.08)	(0.21, 0.21)		(-0.09, -0.08)	(0.21, 0.21)		(-0.10, -0.09)
		ITNs & ACT	0.5	0.68	0.68		-0.07	0.68		-0.1	0.68		-0.07	0.68		-0.06		Low
					(0.68, 0.68)		(-0.08, -0.07)	(0.68, 0.68)		(-0.10, -0.10)	(0.68, 0.68)		(-0.07, -0.06)	(0.68, 0.68)		(-0.06, -0.06)
					0.68		-0.06	0.68		-0.08	0.68		-0.05	0.67		-0.04		Medium
					(0.66, 0.69)		(-0.07, -0.05)	(0.67, 0.69)		(-0.08, -0.07)	(0.61, 0.75)		(-0.05, -0.05)	(0.60, 0.75)		(-0.05, -0.04)
					0.68		-0.05	0.68		-0.06	0.68		-0.05	0.68		-0.04		High
					(0.67, 0.68)		(-0.06, -0.04)	(0.66, 0.69)		(-0.08, -0.04)	(0.66, 0.71)		(-0.06, -0.04)	(0.66, 0.69)		(-0.05, -0.03)
			0.8	0.82	0.82		-0.36	0.82		-0.26	0.82		-0.4	0.82		-0.42		Low
					(0.82, 0.82)		(-0.36, -0.36)	(0.82, 0.82)		(-0.27, -0.26)	(0.82, 0.82)		(-0.40, -0.40)	(0.82, 0.82)		(-0.42, -0.41)
					0.82		-0.28	0.82		-0.36	0.82		-0.25	0.81		-0.23		Medium
					(0.81, 0.83)		(-0.33, -0.23)	(0.82, 0.82)		(-0.38, -0.35)	(0.80, 0.84)		(-0.26, -0.24)	(0.76, 0.87)		(-0.23, -0.22)
					0.82		-0.23	0.82		-0.27	0.82		-0.22	0.81		-0.18		High
					(0.81, 0.82)		(-0.27, -0.18)	(0.82, 0.82)		(-0.49, -0.04)	(0.81, 0.82)		(-0.27, -0.17)	(0.79, 0.83)		(-0.25, -0.12)
			0.95	0.74	0.74		-0.36	0.74		-0.27	0.74		-0.4	0.74		-0.42		Low
					(0.74, 0.74)		(-0.36, -0.36)	(0.74, 0.74)		(-0.27, -0.26)	(0.74, 0.74)		(-0.40, -0.40)	(0.74, 0.74)		(-0.42, -0.41)
					0.74		-0.48	0.74		-0.43	0.74		-0.49	0.74		-0.51		Medium
					(0.74, 0.74)		(-0.50, -0.45)	(0.74, 0.74)		(-0.45, -0.42)	(0.74, 0.74)		(-0.50, -0.47)	(0.74, 0.74)		(-0.52, -0.50)
					0.74		-0.42	0.74		-0.43	0.74		-0.41	0.74		-0.4		High
					(0.74, 0.74)		(-0.46, -0.36)	(0.73, 0.74)		(-0.49, -0.35)	(0.74, 0.74)		(-0.58, -0.23)	(0.74, 0.74)		(-0.64, -0.17)
	Cost calculation range				Lower bound	Upper bound		Lower bound	Upper bound		Lower bound	Upper bound		Lower bound	Upper bound
	Scenarios with gene drives	300 gene drive mosquitoes with X-shredding rates = 1.0 alone	NA	NA	0.72	7.17	-0.23	0.72	7.17	0.13	0.72	7.17	-0.4	0.72	7.17	-0.42		Low
					(0.72, 0.72)	(7.17, 7.17)	(-0.24, -0.21)	(0.72, 0.72)	(7.17, 7.17)	(0.09, 0.18)	(0.72, 0.72)	(7.17, 7.17)	(-0.40, -0.40)	(0.72, 0.72)	(7.17, 7.17)	(-0.42, -0.41)
					0.8	7.94	-0.36	0.95	9.47	-0.08	0.72	7.17	-0.48	0.72	7.17	-0.51		Medium
					(0.62, 0.97)	(6.20, 9.68)	(-0.53, -0.19)	(-0.02, 1.92)	(-0.22, 19.16)	(-0.45, 0.28)	(0.72, 0.72)	(7.15, 7.20)	(-0.50, -0.47)	(0.72, 0.72)	(7.14, 7.21)	(-0.52, 0.50)
					0.72	7.17	-0.36	0.72	7.16	-0.04	0.72	7.17	-0.51	0.72	7.17	-0.53		High
					(0.72, 0.72)	(7.14, 7.19)	(-0.54, -0.16)	(0.70, 0.73)	(7.14, 7.19)	(-0.09, 0.04)	(0.72, 0.72)	(7.16, 7.18)	(-0.54, -0.47)	(0.72, 0.72)	(7.16, 7.17)	(-0.55, -0.51)
		ITNs plus gene drives with X-shredding rates = 0.95 and 1.0	80	NA	1.35	7.8	-0.32	1.35	7.8	-0.16	1.35	7.8	-0.4	1.35	7.8	-0.41		Low
					(1.35, 1.35)	(1.35, 1.35)	(-0.33, -0.32)	(1.35, 1.35)	(1.35, 1.35)	(-0.18, -0.15)	(1.35, 1.35)	(7.80, 7.80)	(-0.40, -0.40)	(1.35, 1.35)	(7.80, 7.80)	(-0.42, -0.41)
					NA	NA	NA	NA	NA	NA	NA	NA	NA	NA	NA	NA		Medium
					NA	NA	NA	NA	NA	NA	NA	NA	NA	NA	NA	NA		High
		ITNs plus gene drives with X-shredding rates = 0.95 and 1.0	95	NA	1.43	7.88	-0.34	1.43	7.88	-0.2	1.43	7.88	-0.4	1.43	7.88	-0.42		Low
					(1.43, 1.43)	(7.88, 7.88)	(-0.36, -0.34)	(1.43, 1.43)	(7.88, 7.88)	(-0.26, -0.20)	(1.43, 1.43)	(7.88, 7.88)	(-0.40, -0.40)	(1.43, 1.43)	(7.88, 7.88)	(-0.42, -0.41)
					1.43	7.88	-0.42	1.43	7.88	-0.26	1.43	7.88	-0.48	1.43	7.88	-0.51		Medium
					(1.43, 1.43)	(7.87, 7.89)	(-0.51, -0.32)	(1.42, 1.43)	(7.86, 7.90)	(-0.27, -0.25)	(1.42, 1.43)	(7.85, 7.91)	(-0.49, -0.47)	(1.42, 1.43)	(7.84, 7.92)	(-0.52, -0.50)
					NA	NA	NA	NA	NA	NA	NA	NA	NA	NA	NA	NA		High
		ACT plus gene drives with X-shredding rates = 0.95 and 1.0	95	NA	0.93	7.39	-0.32	0.93	7.38	-0.14	0.93	7.38	-0.4	0.93	7.38	-0.42		Low
					(0.93, 0.93)	(7.38, 7.38)	(-0.33, -0.26)	(0.93, 0.93)	(7.38, 7.38)	(-0.16, -0.10)	(0.93, 0.93)	(7.38, 7.38)	(-0.40, -0.35)	(0.93, 0.93)	(7.38, 7.38)	(-0.42, -0.32)
					NA	NA	NA	NA	NA	NA	NA	NA	NA	NA	NA	NA		Medium
					NA	NA	NA	NA	NA	NA	NA	NA	NA	NA	NA	NA		High
		ITNs & ACT plus gene drives with X-shredding rates = 0.95 and 1.0	50	NA	1.4	7.85	-0.32	1.4	7.86	-0.16	1.4	7.85	-0.4	1.4	7.85	-0.42		Low
					(1.40, 1.40)	(7.85, 7.86)	(-0.33, -0.32)	(1.40, 1.40)	(7.85, 7.88)	(-0.17, -0.14)	(1.40, 1.40)	(7.85, 7.85)	(-0.40, -0.40)	(1.40, 1.40)	(7.85, 7.85)	(-0.42, -0.41)
					NA	NA	NA	NA	NA	NA	NA	NA	NA	NA	NA	NA		Medium
					NA	NA	NA	NA	NA	NA	NA	NA	NA	NA	NA	NA		High
		ITNs & ACT plus gene drives with X-shredding rates = 0.95 and 1.0	80	NA	NA	NA	NA	NA	NA	NA	NA	NA	NA	NA	NA	NA		Low
					1.54	7.99	-0.46	1.54	7.99	-0.38	1.54	7.99	-0.49	1.54	7.99	-0.51		Medium
					(1.54, 1.54)	(7.98, 8.00)	(-0.50, -0.41)	(1.54, 1.54)	(7.98, 8.00)	(-0.39, -0.36)	(1.53, 1.54)	(7.97, 8.02)	(-0.50, -0.47)	(1.53, 1.55)	(7.96, 8.03)	(-0.52, -0.50)
					1.54	7.99	-0.47	1.54	7.99	-0.36	1.54	7.99	-0.51	1.54	7.98	-0.53		High
					(1.54, 1.54)	(7.98, 7.99)	(-0.53, -0.39)	(1.53, 1.54)	(7.97, 8.01)	(-0.44, -0.24)	(1.54, 1.54)	(7.97, 8.02)	(-0.54, -0.47)	(1.54, 1.54)	(7.98, 7.99)	(-0.55, -0.51)
		ITNs & ACT plus gene drives with X-shredding rates = 0.9, 0.95 and 1.0	95	NA	NA	NA	NA	NA	NA	NA	NA	NA	NA	NA	NA	NA		Low
					NA	NA	NA	NA	NA	NA	NA	NA	NA	NA	NA	NA		Medium
					1.46	7.91	-0.49	1.46	7.9	-0.44	1.46	7.91	-0.51	1.46	7.93	-0.53		High
					(1.46, 1.46)	(7.89, 7.93)	(-0.53, -0.45)	(1.45, 1.46)	(7.88, 7.93)	(-0.49, -0.35)	(1.45, 1.46)	(7.88, 7.93)	(-0.54, -0.47)	(1.45, 1.46)	(7.82, 8.04)	(-0.55, -0.51)

## Sheet: Note for Table S7
Note for Table S7:
		1) Scenarios that could achieve malaria elimination are in green. NA = Not Applicable, highlighted in grey.
		2) Transmission intensity in study areas:
		Low: Haut Katanga
		Medium: Kwango, Kasai Central, Nord Ubangui
		High: Bas Uele, Kinshasa, Equateur
